# Supplementary material for: Healthcare Resource Utilization and Economic Outcomes of RSV-Hospitalized Patients Aged ≥ 60 Years: A Retrospective Cohort Study
Source: Diseases. 2025 Feb 21;13(3):68. doi: 10.3390/diseases13030068 (PMC11941357; doi:10.3390/diseases13030068)
Supplement: Supplementary file 1 [file diseases-13-00068-s001.zip]

Archive with 1 entries (1 files):
- diseases-3402987-supplementary.pdf
